# Supplementary material for: Epidemic Trend and Molecular Evolution of HV Family in the Main Hantavirus Epidemic Areas From 2004 to 2016, in P.R. China
Source: Front Cell Infect Microbiol. 2021 Feb 3;10:584814. doi: 10.3389/fcimb.2020.584814 (PMC7886990; doi:10.3389/fcimb.2020.584814)
Supplement: Supplementary file 1 [file Table_1.xlsx]

## Sheet: Sheet1
virus strain	region	genbank M	genbank S	year	host	sequence origin	genotype	reference
A9	Jiangsu	AF035831	AF329390	2002	Apodemus agrarius	-	HTNV	Molecular diversity and phylogeny of Hantaan virus in Guizhou, China: evidence for Guizhou as a radiation center of the present Hantaan virus
JS1	Jiangsu	KP970560	KP970572	2009	Apodemus agrarius	lung	HTNV	National Center for Biotechnology Information (NCBI)
JS2	Jiangsu	KP970561	KP970573	2009	Apodemus agrarius	lung	HTNV
JS3	Jiangsu	KP970562	KP970574	2009	Rattus norvegicus	lung	HTNV
JS4	Jiangsu	KP970563	KP970575	2009	Apodemus agrarius	lung	HTNV
JS5	Jiangsu	KP970564	KP970576	2010	Rattus norvegicus Rerkonhout	lung	HTNV
JS7	Jiangsu	KP970566	KP970578	2010	Microtus fortis Buchner	lung	HTNV
JS8	Jiangsu	KP970567	KP970579	2013	Homo sapiens	serum	HTNV
JS9	Jiangsu	KP970568	KP970580	2010	Homo sapiens	serum	HTNV
JS10	Jiangsu	KP970569	KP970581	2010	Homo sapiens	serum	HTNV
JS11	Jiangsu	KP970570	KP970582	2012	Homo sapiens	serum	HTNV
JS12	Jiangsu	KP970571	KP970583	2012	Homo sapiens	serum	HTNV
Gou3	Zhejiang	AF145977	AF184988	1981	Rattus norvegicus	-	SEOV	Genotype and evolution of hantavirus inTiantai of Zhejiang province,2011-2018[Article in Chinese] and National Center for Biotechnology Information (NCBI)
K24-e7	Zhejiang	AF288652	AF288653	1985	Rattus norvegicus	-	SEOV
K24-v2	Zhejiang	AF288654	AF288655	1985	Rattus norvegicus	-	SEOV
N8	Zhejiang	EF077656	DQ658415	2006	patient	gastric mucosa in patients with acute HFRS	HTNV
Z5	Zhejiang	EU074224	EF103195	1981	Apodemus agrarius	-	HTNV
Z10	Zhejiang	AF276987	AF184987	1982	patient	-	HTNV
Z37	Zhejiang	AF190119	AF187082	1989	Rattus norvegicus	-	SEOV
Z251	Zhejiang	GQ120966	EF595840	2006	Apodemus agrarius	-	HTNV
ZJ5	Zhejiang	FJ811839	FJ753400	2007	Rattus norvegicus	-	SEOV
ZLS6-11	Zhejiang	FJ753397	FJ753396	2007	Apodemus agrarius	-	HTNV
ZLS-12	Zhejiang	FJ753399	FJ753398	2007	Apodemus agrarius	-	HTNV
ZT10	Zhejiang	DQ159911	AY766368	2004	Microtus fortis	-	SEOV
ZT71	Zhejiang	EF117248		2003	Microtus socialis	-	SEOV
Yuhuan-Sm-22	Zhejiang		KJ420565	2011	shrew	lung	TPMV
Yuhuan-Sm-1101	Zhejiang	KJ420548	KJ420566	2011	shrew	lung	TPMV
NC167	Anhui	AB027115	AB027523	2003	Niviventer confucianus	-	HTNV	Analysis on genetic characteristics of Hantavirus from rodents in Jiangxi Province [Article in Chinese] and National Center for Biotechnology Information (NCBI)
AH09	Anhui	AF285265	AF285264	2000	Niviventer confucianus	-	HTNV
AH211	Anhui		AF288647	2001	-	-	HTNV
Chen4	Anhui		AB027101	2000	patient	-	HTNV
AYW89-15	Jiangxi	KY978756	KY978755	2015	Apodemus agrarius	-	HTNV
JiangxiXianjianRn-07-2011	Jiangxi	KP859513		2011	Rattus norvegicus	-	SEOV
JiangxiXinjianRn-09-2011	Jiangxi	KP859514		2011	Rattus norvegicus	-	SEOV
L99	Jiangxi	AF288298	AF288299	2000	-	-	SEOV
AY133/2011	Jiangxi		KY807166	2011	Apodemus agrarius	lungs	HTNV
GAN13/2011	Jiangxi		KY807168	2011	Mus musculus	lungs	HTNV
GAN19/2011	Jiangxi		KY807172	2011	Mus musculus	lungs	HTNV
GAN21/2011	Jiangxi		KY807167	2011	Mus musculus	lungs	HTNV
GAXW19/2017	Jiangxi		MH165186	2017	Niviventer confucianus	lung	DBSV
GAXW20/2017	Jiangxi		MH165185	2017	Niviventer confucianus	lung	DBSV
SG42/2011	Jiangxi		KY807171	2011	Apodemus agrarius	lungs	SEOV
XJ2/2011	Jiangxi		KY807169	2011	Rattus norvegicus	lungs	SEOV
XJ5/2011	Jiangxi		KY807170	2011	Rattus norvegicus	lungs	SEOV
Fj372/2013	Fujian	KP645197	KP645198	2013	Suncus murinus	-	SEOV	National Center for Biotechnology Information (NCBI)
HTNV76-118	Korea	KT885048	M14626	2015	Apodemus agrarius	cell culture stocks	HTNV
SEOV R22	Henan	S68035	AF288295	1991	Rattus norvegicus	-	SEOV
SEOV80-39	Korea	S47716	NC_005236	2003	-	-	SEOV
Bao14	Heilongjiang	AB127995		2003	Apodemus agrarius	-	HTNV	Genetic characterization of hantaviruses isolated from rodents in the port cities of Heilongjiang, China, in 2014
Fuyuan-Aa-145	Heilongjiang	KJ857336	KJ857349	2011	Apodemus agrarius	lung	HTNV
Amur virusH8205	Heilongjiang	KC136243	KC136244	1982	Apodemus peninsulae	serum	Amur
Q32	Guizhou	DQ371905	AB027097	2006	Rattus norvegicus	-	HTNV	Molecular diversity and phylogeny of Hantaan virus in Guizhou, China: evidence for Guizhou as a radiation center of the present Hantaan virus
CGHu2	Guizhou	EU363819	EU363813	2008	Homo sapiens	Vero E6 cells	HTNV
CGHu3614	Guizhou	EF990922	EF990908	2010	Homo sapiens	Vero E6 cells	HTNV
CGRn53	Guizhou	EF990921		2008	Rattus norvegicus	-	HTNV
Liu	Shandong	AF288648	AF288649	2000	Homo sapiens	serum	HTNV	Genetic Diversity and the Spatio-Temporal Analyses of Hantaviruses in Shandong Province, China
LZSF21	Shandong	KY639582	KY639706	2014	Rattus norvegicus	-	SEOV
SN7	Sichuan	AF288656	AF288657	2000	Niviventer confucianus	-	HTNV	National Center for Biotechnology Information(NCBI)
A16	Shaanxi	AF288645	AF288646	2000	Apodemus agrarius	-	HTNV	Hantaviruses in rodents and humans, Xi'an, PR China
84Fli	Shaanxi	AF345636	AF345636	2001	patient	-	HTNV
TJJ16	Tianjin	EU074672	AY839871	2004	Niviventer confucianus	-	HTNV	National Center for Biotechnology Information(NCBI)
JilinAp06	Jilin	EF371454		2007	Apodemus peninsulae	lung	Amur	Isolation and characterization of hantavirus carried by Apodemus peninsulae in Jilin, China
CJAp93	Jilin	EF208930	EF208929	2006	Apodemus peninsulae	lung	HTNV
HV114	Hubei	L08753		1992	patient	-	HTNV	Dynamics of hantavirus infections in humans and animals in Wuhan city, Hubei, China
WuhanRn75	Hubei	JQ665903	JQ665927	2009	Rattus norvegicus	-	SEOV
Lee	Korea	D00377		1987	patient	serum	HTNV	National Center for Biotechnology Information(NCBI)
KY	Yunnan	GU140097	GU140098	2003	white rat	-	HTNV
LX309	Yunnan	HM756287	NC_038530	2009	Eothenomys miletus	lung	-
RG9	Guangdong		AF288296	2000	-	-	HTNV
HBT-3	Hebei	KM233661		2013	Rattus norvegicus	-	SEOV	Genovariation Study of Hantavirus in Main Endemic Areas of Hemorrhagic Fever with Renal Syndrome in Hebei Province, China
HBQ43	Hebei	KM233657		2013	Rattus norvegicus	-	SEOV
CUI	Hebei		GQ279395	1996	patient	-	SEOV
HeB38	Hebei		JN377553	2008	Microtus fortis	-	SEOV
93HBX12	Hebei		EF192308	2007	Rattus norvegicus	-	SEOV
Hb8610	Shanxi		AF288643	2001	-	-	SEOV	National Center for Biotechnology Information(NCBI)
Shenyang-Mf-135 segment S	Liaoning		FJ170797	2002	Microtus fortis	-	-	Genetic analysis of hantaviruses carried by reed voles Microtus fortis in China
DandongHu-22	Liaoning		KC570384	2011	Homo sapiens	-	HTNV	National Center for Biotechnology Information(NCBI)
TOV.Xinjiang198	Xinjiang	MN183140	MN052673	2016	Microtus obscurus	-	Tula	Identification and characterization of a novel subtype of Tula virus in Microtus arvalis obscurus voles sampled from Xinjiang, China
TOV.Xinjiang33	Xinjiang	MN183139	MN052672	2016	Microtus obscurus	-	Tula
Yuanjiang-Mf-13	Hunan		FJ170795	2007	Microtus fortis	-	-	Genetic analysis of hantaviruses carried by reed voles Microtus fortis in China
Hunan03	Hunan		JN712306	2009	Apodemus agrarius	lung	HTNV	National Center for Biotechnology Information(NCBI)
NMAp117	Inner Mongolia	KM853165	KM853162	2008	Apodemus peninsulae	-	HTNV
NMAp57	Inner Mongolia	KM853164	KM853161	2008	Apodemus peninsulae	-	HTNV
AR23	Guangxi	KY662271	KY662270	2015	Hipposideros cineraceus	lung	Xuan son virus	Seroprevalence, cross antigenicity and circulation sphere of bat-borne hantaviruses revealed by serological and antigenic analyses
BT20	Guangxi	NC_038513	KM102247	2012	Taphozous melanopogon	lung	Laibin virus
LR1	Beijing		AF288294	2000	-	-	HTNV	Prevalence and genetic diversities of hantaviruses in rodents in Beijing, China
HuBJ15	Beijing		GQ279390	2005	Homo sapiens	-	SEOV
CGRNi	Guizhou	EU363815	EU363812	2008	Rattus nitidus	Vero E6 cells	HTNV	Molecular diversity and phylogeny of Hantaan virus in Guizhou, China: evidence for Guizhou as a radiation center of the present Hantaan virus
CGAa1011	Guizhou	EF990927	EF990913	2008	Apodemus agrarius	-	HTNV
CHI-7913	Europe	AY228238	AY228237	2005	Homo sapiens	10 year old male	ANV	National Center for Biotechnology Information(NCBI)
chile-9717869	Europe	AF291703	AF291702	2002	Oligoryzomys	-	ANV
HVF0260003	USA	GQ244521	GQ200820	1996	Oryzomys palustris	lung	BAYV
GRW/Aa	Europe	JQ026205	JQ026204	2008	Apodemus flavicollis	lung	DOBV
Mu/07/1219	Europe	KJ994777	KJ994776	2007	Clethrionomys glareolus	lung	PUUV
NMR11	USA	L37903	L37904	1995	Peromyscus maniculatus	-	SNV
Moravia/5302v/95	Europe	NC005228	Z49915	2003	field vole	-	TULV
